# Supplementary material for: Increased expression of fatty acid and ABC transporters enhances seed oil production in camelina
Source: Biotechnol Biofuels. 2021 Feb 27;14:49. doi: 10.1186/s13068-021-01899-w (PMC7913393; doi:10.1186/s13068-021-01899-w)
Supplement: Supplementary file 8 — Additional file 8: Table S1. Primers (5′ to 3′) used for cloning and RT-PCR. [file 13068_2021_1899_MOESM8_ESM.xlsx]

## Sheet: Table S1
Additional file 6: Table S1. Primers (5’ to 3’) used for cloning and RT-PCR.
For cloning to plant expression
AtFAX1-HA	CCGGAATTCATGGCTTCACAAATCTCTCAGC
	TCCCCCGGGTCAAGCGTAATCTGGAACATCGTATGGGTAGTATGAAGGACTAGTCGCAGA
AtABCA9-Flag	GACGGTACCATGACTCTGCGAGAAGGCTTGCCGCTTT
	GACTTAATTAATTATTTGTCGTCGTCGTCCTTGTAGTCATTGTTAGATTCATAATCAATC
For RT-PCR
AtFAX1-RT	TATTCGATGACTAAGAAGCTGT
	TCAGTATGAAGGACTAGTCG
AtABCA9-RT	ACAGAAAACGCAGAGAATCCAA
	GATGGTTCATATATCACCGATA
For real-time PCR
ACT2_Csa19g026200.1	CTCCTTTGTTGCTGTTGACTAC
	GCACAATGTTACCGTACAGATC
FAX1_Csa09g069740.1	GACTAAGAAGCTGGTTCCGGCC
	TCAGTATGCAGGACTAGCG
FAX1_Csa06g033010.1	CCTTTTTCCACTGTGGATGAGT
	AGGACACCAGTAGTTAAACTAG
FAX1_Csa04g043700.1	GGTTTCAAAGCCTATTGTGGAG
	AAGGAATGCCAAAACAGAAGTC
ABCA9_Csa02g069700.1	ACAAGAGAGCTACGTTTCTTCA
	CCTTGGTAGATTGCTCGATACT
ABCA9_Csa18g035110.1	CGTGAAATCGCAAGGTCTTTAA
	CCATAAGAGACAATCCAGACGA
ABCA9_Csa11g097540.1	CAGCTGAAGGAAACATGGTTAC
	TTCTCTGCGTTTTCTGTTTCAG
DGAT1_Csa01g042590.1	TTCTTATCAGGTGTCACGTTGA
	AGCTGAATTGGCTAGAGTTCTT
DGAT1_Csa19g056370.1	ACGTTAGGGATCGGATTGATTC
	AGAACTACTACGCACAAGTTGA
DGAT1_Csa15g084220.1	GTATACGTATCGACCTTCGGTT
	ACAAGTTGAATAATCCGGCATG
DGAT2_Csa04g037310.1	GTTGAGGATTACGAAGCTTTCC
	ACTCCAATCGGTAACACTGAAT
DGAT2_Csa09g058550.1	ACTTCCCTTTTGGATTCTGGAT
	AGGAAGACGTTCTCAACATCAT
DGAT2_Csa06g025650.1	AGCTTGCTGTCTCTGTTTATCT
	GGAAAGCTTCGTAATCCTCAAC
PDAT1_Csa13g016300.1	CATGGGGGTCCTGTATTTTCTA
	ATTATATGCTGCAAGGTCTGGA
PDAT1_Csa08g005560.1	CAGTGTGCTGATGGTTTGTTTA
	AACCCAGTTTCATTGTCAAGTG
PDAT1_Csa20g019000.1	CAAGACAAGATTCAACCCTTCG
	CTATTCGGTCGGACCATTCATA
PDAT2_Csa04g024660.1	AAACACTCGAACATCTTATGCG
	CTTCAGATGCTCGTTTTCCAAA
PDAT2_Csa06g018480.1	TTTGGAAAACGAGCATCTGAAG
	GAAATGACGTCGCTTCTTAACA
PDAT2_Csa09g035780.1	TTTGGAAAACGAGCATCTGAAG
	GCTGTGTTTTCTGCTACTTCAA
WRI1_Csa06g028810.1	CTCGGATTGGAAGAGTTTTTGG
	AATGTCGAAATTAGTAACCGCG
WRI1_Csa09g064030.1	CAGTTTATCTGGAGAAGAGGGG
	CCTCCAACTCCTTTGTATACGT
WRI1_Csa04g040400.1	GTATGATGGATTCAGGGTTTGC
	TCGTTGAAAAGCTCTGGATACT
LEC1_Csa17g028800.1	AGACAAACCTATGGAGGAAGTG
	ATAGAAGACGAAGAACCACCAG
LEC1_Csa03g025850.1	ATGGAGGAAATGGTATTGGGTT
	ATAGAAGACGAAGAACCACCAG
LEC1_Csa14g027200.1	ATGGAGGAAATGGTATTGGGTT
	GACCAGACCCATTTTGGTAGTA
NPC6_Csa09g050690.1	ACGCTTCAGAAAAACGATATCG
	TAAACACCACTCGGATCCATAG
NPC6_Csa06g022410.1	TTTCGAAGACGTTGTTTCTCAC
	GCTTCATTGCCTCTTTACTAGC
NPC6_Csa04g033750.1	CTGGTTAAGGAAGTGTACGAGT
	CCGGGTTTGGTATATCGACATA
